# Supplementary material for: Viral Metagenomic Profiling of Croatian Bat Population Reveals Sample and Habitat Dependent Diversity
Source: Viruses. 2020 Aug 14;12(8):891. doi: 10.3390/v12080891 (PMC7472731; doi:10.3390/v12080891)
Supplement: Supplementary file 1 [file viruses-12-00891-s001.zip]

Archive with 1 entries (1 files):
- viruses-890189-supplementary.xlsx
