# Supplementary material for: Viral Metagenomic Profiling of Croatian Bat Population Reveals Sample and Habitat Dependent Diversity
Source: Viruses. 2020 Aug 14;12(8):891. doi: 10.3390/v12080891 (PMC7472731; doi:10.3390/v12080891)
Supplement: Supplementary file 1 [file viruses-12-00891-s001.zip › viruses-890189-supplementary.xlsx]

## Sheet: Sheet1
Host range	Families	Genome type	Overall (%)	Sample type (%)			Geographical location group (%)		Landscape type (%)		Bat species (%)
				S	F	G	M	C	N	H	RF	MS	MM	ME	MB	ES	Undetermined / mixed
Bacteria or archaea	Siphoviridae (35.314%), Podoviridae (27.07%), Myoviridae (14.905%), Unclassified or unknown (13.293%), Ackermannviridae (5.44%), Microviridae (2.282%), Inoviridae (1.63%), Leviviridae (0.056%), Bicaudaviridae (0.009%)	(-)ssRNA, dsDNA, ssDNA, Unclassified or unknown, (+)ssRNA	27.1587	42.0465	10.7714	44.5155	25.9959	30.6953	54.4709	6.40666	4.7639	53.672	38.534	34.322	71.8421	37.6106	47.9358
Vertebrates	Retroviridae (27.892%), Parvoviridae (22.653%), Iridoviridae (13.144%), Poxviridae (11.508%), Reoviridae (7.026%), Herpesviridae (4.422%), Flaviviridae (3.271%), Circoviridae (2.483%), Astroviridae (2.09%), Coronaviridae (1.847%), Picornaviridae (1.605%), Nodaviridae (0.848%), Adenoviridae (0.454%), Alloherpesviridae (0.182%), Picobirnaviridae (0.182%), Peribunyaviridae (0.091%), Hepeviridae (0.0…	(-)ssRNA, ssDNA, (+)ssRNA, dsDNA, dsRNA, Unclassified or unknown, ssRNA-RT	8.35378	40.0846	2.02997	5.65487	4.7467	19.3252	16.776	1.9545	6.43757	25.8874	40	41.1017	17.8947	38.9381	5.52647
Fungi	Circoviridae (100.0%)	ssDNA	0.0151795	0	0	0.0417333	0.0201701	0	0.0351576	0	0	0	0	0	0	0	0.035693
Different eucaryonts	Unclassified or unknown (98.127%), Peribunyaviridae (1.873%)	(-)ssRNA, dsDNA, (+)ssRNA, Unclassified or unknown, Unclassified or unknown RNA	0.675488	0.326986	0.195479	1.46762	0.063872	2.53579	1.33599	0.173634	0.0209864	0.367197	0.418848	0	0.263158	0.442478	1.48721
Plants or algae	Phycodnaviridae (59.014%), Partitiviridae (12.755%), Solemoviridae (7.653%), Tymoviridae (4.932%), Caulimoviridae (3.401%), Virgaviridae (3.231%), Unclassified or unknown (2.891%), Tombusviridae (1.701%), Luteoviridae (1.701%), Bromoviridae (1.02%), Potyviridae (0.51%), Rhabdoviridae (0.34%), Betaflexiviridae (0.34%), Secoviridae (0.34%), Nanoviridae (0.17%)	dsDNA-RT, dsDNA, dsRNA, (-)ssRNA, (+)ssRNA	1.48759	3.84689	0.837051	1.53718	0.531146	4.39673	2.58994	0.650016	0.514166	4.65116	4.29319	2.9661	2.10526	4.42478	2.01071
Unclassified or unknown	Unclassified or unknown (87.018%), Picobirnaviridae (5.095%), Permutotetraviridae (4.209%), Nodaviridae (1.152%), Circoviridae (0.753%), Mimiviridae (0.576%), Pithoviridae (0.532%), Phenuiviridae (0.177%), Genomoviridae (0.177%), Marseilleviridae (0.089%), Parvoviridae (0.044%), Rhabdoviridae (0.044%), Autolykiviridae (0.044%), Adenoviridae (0.044%), Spiraviridae (0.044%)	(-)ssRNA, ssDNA, Unclassified or unknown RNA, dsDNA, dsRNA, Unclassified or unknown, (+)ssRNA	5.71002	3.53914	1.44855	12.4087	3.51968	12.3722	10.1723	2.31958	0.797482	4.22277	3.97906	6.35593	2.89474	1.54867	11.6895
Invertebrates	Iflaviridae (81.8%), Unclassified or unknown (8.818%), Parvoviridae (7.511%), Permutotetraviridae (0.533%), Dicistroviridae (0.371%), Polydnaviridae (0.162%), Nodaviridae (0.12%), Poxviridae (0.102%), Totiviridae (0.093%), Baculoviridae (0.079%), Metaviridae (0.065%), Ascoviridae (0.056%), Reoviridae (0.051%), Circoviridae (0.051%), Iridoviridae (0.051%), Alphatetraviridae (0.042%), Polycipivirid…	(-)ssRNA, ssDNA, Unclassified or unknown RNA, dsDNA, dsRNA, Unclassified or unknown, ssRNA-RT, (+)ssRNA	54.6007	2.11579	83.1838	33.9153	64.2418	25.2761	10.8754	87.8233	86.8206	1.77479	2.30366	4.23729	1.05263	14.3805	29.1731
Protozoa	Mimiviridae (84.81%), Totiviridae (6.835%), Unclassified or unknown (6.835%), Pithoviridae (1.139%), Marseilleviridae (0.38%)	dsDNA, dsRNA, Unclassified or unknown	1.99863	8.04001	1.53376	0.459067	0.880761	5.39877	3.74429	0.672276	0.645331	9.42472	10.4712	11.0169	3.94737	2.65487	2.14158
			67.1313

## Sheet: Sheet2
Sample	Date	Sample type	Location	Species	Contigs	Viral contigs	Viral percentage	Sample name	Location Group	Location	dwelling	type	No.	D0tax	D1tax	D0host	D1host
S04_S4_L001	02/04/18	feces	Banovo brdo	MS	7986	645	8.07663	S04_S4_L001	Continental	1	mine	natural	1	22	0.210148	7	0.334539
S10_S10_L001	02/10/18	swab	Banovo brdo	MS	76457	170	0.222347	S10_S10_L001	Continental	1	mine	natural	2	15	0.0900792	6	0.307261
S11_S11_L001	02/11/18	swab	Banovo brdo	RF	107464	210	0.195414	S11_S11_L001	Continental	1	mine	natural	3	17	0.108559	6	0.218376
cul1_S12_L001	04/12/18	swab	Culumova	RF	9988	747	7.47897	cul1_S12_L001	Mediterranean	9	cave	natural	4	15	0.434814	5	0.574029
cul2_S13_L001	04/13/18	swab	Culumova	MS	2560	35	1.36719	cul2_S13_L001	Mediterranean	9	cave	natural	5	7	0.191942	5	0.413769
cul3_S14_L001	04/14/18	swab	Culumova	MB	16903	159	0.940661	cul3_S14_L001	Mediterranean	9	cave	natural	6	12	0.137832	6	0.313771
S05_S5_L001	02/05/18	guano	Gradina	/	78222	1973	2.52231	S05_S5_L001	Continental	2	church	human act	7	35	0.255041	7	0.315126
mmg_S3_L001	03/03/18	swab	Gradina	MM	108367	156	0.143955	mmg_S3_L001	Continental	2	church	human act	8	16	0.111551	6	0.280341
12_S12_L001	01/12/18	feces	Matesica spilja	RF	58257	170	0.29181	12_S12_L001	Continental	4	cave	natural	9	12	0.291889	6	0.602578
esg_S7_L001	03/07/18	feces	Matesica spilja	ES	10238	320	3.12561	esg_S7_L001	Continental	4	cave	natural	10	17	0.157611	6	0.269439
S03_S3_L001	02/03/18	feces	Matesica spilja	MS	83747	340	0.405985	S03_S3_L001	Continental	4	cave	natural	11	20	0.154237	7	0.235566
3_S3_L001	01/03/18	swab	Matesica spilja	RF	48398	169	0.349188	3_S3_L001	Continental	4	cave	natural	12	12	0.152315	6	0.32012
4_S4_L001	01/04/18	swab	Matesica spilja	RF	39251	151	0.384704	4_S4_L001	Continental	4	cave	natural	13	14	0.134143	7	0.261945
S07_S7_L001	02/07/18	swab	Matesica spilja	MS	42389	111	0.26186	S07_S7_L001	Continental	4	cave	natural	14	17	0.0762526	7	0.248327
S08_S8_L001	02/08/18	swab	Matesica spilja	RF	79074	256	0.323747	S08_S8_L001	Continental	4	cave	natural	15	20	0.0929108	7	0.253043
S09_S9_L001	02/09/18	swab	Matesica spilja	ES	69349	132	0.190342	S09_S9_L001	Continental	4	cave	natural	16	15	0.0805576	7	0.227082
G181_S7_L001	5/181	feces	Skarin samograd	MS	4168	15	0.359885	G181_S7_L001	Mediterranean	11	cave	natural	17	7	0.158597	5	0.276133
G219_S9_L001	5/219	feces	Skarin samograd	MS	6120	15	0.245098	G219_S9_L001	Mediterranean	11	cave	natural	18	8	0.136512	3	0.36436
14_S14_L001	01/14/18	guano	Skarin samograd	/	23648	1806	7.63701	14_S14_L001	Mediterranean	11	cave	natural	19	23	0.213606	7	0.434816
1_S1_L001	01/01/18	swab	Skarin samograd	MS, MN	39015	157	0.402409	1_S1_L001	Mediterranean	11	cave	natural	20	17	0.0974531	6	0.260593
2_S2_L001	01/02/18	swab	Skarin samograd	MM	40471	262	0.647377	2_S2_L001	Mediterranean	11	cave	natural	21	15	0.107938	7	0.248424
sk1_S10_L001	04/10/18	swab	Skarin samograd	MS	7833	183	2.33627	sk1_S10_L001	Mediterranean	11	cave	natural	22	10	0.194021	5	0.44028
sk2_S11_L001	04/11/18	swab	Skarin samograd	RF	10063	129	1.28192	sk2_S11_L001	Mediterranean	11	cave	natural	23	14	0.144645	6	0.362172
16_S16_L001	01/16/18	feces	Sv. Kriz	RF	29564	16998	57.4956	16_S16_L001	Mediterranean	7	church	human act	24	7	0.778793	4	0.857112
15_S15_L001	01/15/18	guano	Sv. Kriz	/	10662	2644	24.7983	15_S15_L001	Mediterranean	7	church	human act	25	21	0.231937	7	0.472305
8_S8_L001	01/08/18	swab	Sv. Kriz	RF	38090	114	0.299291	8_S8_L001	Mediterranean	7	church	human act	26	8	0.271594	5	0.517318
9_S9_L001	01/09/18	swab	Sv. Kriz	ME	35720	236	0.660694	9_S9_L001	Mediterranean	7	church	human act	27	18	0.108998	6	0.2466
tp1_S8_L001	04/08/18	swab	Topla pec	MB	2860	13	0.454545	tp1_S8_L001	Mediterranean	8	cave	natural	28	8	0.136489	4	0.336015
tp2_S9_L001	04/09/18	swab	Topla pec	MS	13045	196	1.50249	tp2_S9_L001	Mediterranean	8	cave	natural	29	13	0.174096	6	0.41604
13_S13_L001	01/13/18	feces	Trbusnjak	MS	43707	2129	4.87107	13_S13_L001	Continental	3	cave	natural	30	17	0.140468	7	0.344582
S06_S6_L001	02/06/18	guano	Trbusnjak	/	42904	1853	4.31894	S06_S6_L001	Continental	3	cave	natural	31	40	0.174882	7	0.20623
5_S5_L001	01/05/18	swab	Trbusnjak	MS	42697	277	0.648758	5_S5_L001	Continental	3	cave	natural	32	19	0.0945201	7	0.229511
6_S6_L001	01/06/18	swab	Trbusnjak	MM	55162	302	0.547478	6_S6_L001	Continental	3	cave	natural	33	20	0.101911	7	0.234999
mmt_S5_L001	03/05/18	swab	Trbusnjak	RF	63273	235	0.371406	mmt_S5_L001	Continental	3	cave	natural	34	16	0.105812	6	0.267436
mst_S6_L001	03/06/18	swab	Trbusnjak	MS	53987	101	0.187082	mst_S6_L001	Continental	3	cave	natural	35	14	0.125163	5	0.284566
rft_S4_L001	03/04/18	swab	Trbusnjak	MM	26439	80	0.302583	rft_S4_L001	Continental	3	cave	natural	36	14	0.129554	5	0.332828
vod1_S15_L001	04/15/18	swab	Vodena	MB	16549	208	1.25687	vod1_S15_L001	Mediterranean	10	cave	natural	37	11	0.155531	7	0.35134
vod2_S16_L001	04/16/18	swab	Vodena	MS	7997	160	2.00075	vod2_S16_L001	Mediterranean	10	cave	natural	38	12	0.179669	6	0.413614
V1_S5_L001	5/V1	feces	Vrbnicki tunel	/	14731	267	1.8125	V1_S5_L001	Mediterranean	5	tunnel	human act	39	14	0.121137	6	0.201646
V2_S3_L001	5/V2	feces	Vrbnicki tunel	/	4915	37	0.752798	V2_S3_L001	Mediterranean	5	tunnel	human act	40	9	0.165041	6	0.325589
vr1_S6_L001	04/06/18	swab	Vrbnicki tunel	RF	3220	36	1.11801	vr1_S6_L001	Mediterranean	5	tunnel	human act	41	9	0.157201	4	0.364614
17_S17_L001	01/17/18	guano	Zagorska pec	/	39053	5116	13.1001	17_S17_L001	Mediterranean	6	cave	natural	42	9	0.180879	7	0.355155
7_S7_L001	01/07/18	swab	Zagorska pec	MS	51000	214	0.419608	7_S7_L001	Mediterranean	6	cave	natural	43	22	0.0817121	7	0.218612
